# Supplementary material for: Single-Cell Analysis Reveals the Immune Characteristics of Myeloid Cells and Memory T Cells in Recovered COVID-19 Patients With Different Severities
Source: Front Immunol. 2022 Jan 3;12:781432. doi: 10.3389/fimmu.2021.781432 (PMC8762286; doi:10.3389/fimmu.2021.781432)
Supplement: Supplementary file 2 [file Table_1.xlsx]

## Sheet: subjects of Li dataset
Table S1a. Clinical characteristics of 12 human samples from our datasets, related to Figure 1
sampleID	dataset	PatientID	age	Sex	sample_type	CoVID19_severity	Sample time	Sampling day (Days after symptom onset)	Single cell sequencing platform	BCR single cell sequencing	TCR single cell sequencing	Outcome	Comorbidities
H1	this study	H1	23	F	fresh PBMC	control	control	control	10X 5'	Yes	Yes	control	control
H2	this study	H2	23	M	fresh PBMC	control	control	control	10X 5'	Yes	Yes	control	control
P1	this study	P1	45	F	frozen PBMC	mild/moderate	convalescence	47	10X 5'	Yes	Yes	discharged	none
P10	this study	P10	8	F	frozen PBMC	mild/moderate	convalescence	NA (asymptomatic)	10X 5'	Yes	Yes	discharged	none
P2	this study	P2	38	M	frozen PBMC	mild/moderate	convalescence	40	10X 5'	Yes	Yes	discharged	none
P3	this study	P3	38	M	frozen PBMC	mild/moderate	convalescence	42	10X 5'	Yes	Yes	discharged	none
P4	this study	P4	34	F	frozen PBMC	mild/moderate	convalescence	46	10X 5'	Yes	Yes	discharged	none
P5	this study	P5	22	M	frozen PBMC	mild/moderate	convalescence	32	10X 5'	Yes	Yes	discharged	none
P6	this study	P6	40	F	frozen PBMC	mild/moderate	convalescence	27	10X 5'	Yes	Yes	discharged	none
P7	this study	P7	34	F	frozen PBMC	mild/moderate	convalescence	37	10X 5'	Yes	Yes	discharged	none
P8	this study	P8	20	F	frozen PBMC	mild/moderate	convalescence	41	10X 5'	Yes	Yes	discharged	none
P9	this study	P9	32	F	frozen PBMC	mild/moderate	convalescence	NA (asymptomatic)	10X 5'	Yes	Yes	discharged	none

## Sheet: subjects of Ren dataset
Table S1b. Clinical characteristics of 53 human samples from Ren et al., related to Figure 1 and Figure S2
sampleID	Related to	dataset	PatientID	age	Sex	sample_type	CoVID19_severity	Sample time	Sampling day (Days after symptom onset)	Single cell sequencing platform	BCR single cell sequencing	TCR single cell sequencing	Outcome	Comorbidities
S-HC003	Figure 1	Ren et al.	P-HC003	46	M	fresh PBMC	control	control	control	10X 5'	Yes	Yes	control	control
S-HC004	Figure 1	Ren et al.	P-HC004	34	M	fresh PBMC	control	control	control	10X 5'	Yes	Yes	control	control
S-HC005	Figure 1	Ren et al.	P-HC005	37	F	fresh PBMC	control	control	control	10X 5'	Yes	Yes	control	control
S-HC006	Figure 1	Ren et al.	P-HC006	27	M	fresh PBMC	control	control	control	10X 5'	Yes	Yes	control	control
S-HC007	Figure 1	Ren et al.	P-HC007	27	M	fresh PBMC	control	control	control	10X 5'	Yes	Yes	control	control
S-HC008	Figure 1	Ren et al.	P-HC008	44	M	fresh PBMC	control	control	control	10X 5'	Yes	No	control	control
S-HC009	Figure 1	Ren et al.	P-HC009	29	M	fresh PBMC	control	control	control	10X 5'	Yes	No	control	control
S-HC010	Figure 1	Ren et al.	P-HC010	58	M	fresh PBMC	control	control	control	10X 5'	Yes	Yes	control	control
S-HC011	Figure 1	Ren et al.	P-HC011	35	M	fresh PBMC	control	control	control	10X 5'	Yes	Yes	control	control
S-HC012	Figure 1	Ren et al.	P-HC012	33	M	fresh PBMC	control	control	control	10X 5'	Yes	Yes	control	control
S-HC013	Figure 1	Ren et al.	P-HC013	45	M	frozen PBMC	control	control	control	10X 5'	Yes	Yes	control	control
S-HC014	Figure 1	Ren et al.	P-HC014	37	M	frozen PBMC	control	control	control	10X 5'	Yes	Yes	control	control
S-HC021	Figure 1	Ren et al.	P-HC021	28	M	fresh PBMC	control	control	control	10X 5'	Yes	Yes	control	control
S-HC022	Figure 1	Ren et al.	P-HC022	30	M	fresh PBMC	control	control	control	10X 5'	Yes	Yes	control	control
S-HC023	Figure 1	Ren et al.	P-HC023	30	M	fresh PBMC	control	control	control	10X 5'	Yes	Yes	control	control
S-HC024	Figure 1	Ren et al.	P-HC024	27	M	fresh PBMC	control	control	control	10X 5'	Yes	Yes	control	control
S-HC025	Figure 1	Ren et al.	P-HC025	29	M	fresh PBMC	control	control	control	10X 5'	Yes	Yes	control	control
S-M042-2	Figure 1	Ren et al.	P-M042	41	F	fresh PBMC	mild/moderate	convalescence	27	10X 5'	Yes	Yes	discharged	none
S-M001	Figure 1	Ren et al.	P-M001	33	M	frozen PBMC	mild/moderate	convalescence	29	10X 5'	Yes	Yes	discharged	none
S-M021	Figure 1	Ren et al.	P-M021	47	F	fresh PBMC	mild/moderate	convalescence	30	10X 5'	Yes	Yes	discharged	Cardiovascular diseases
S-M022	Figure 1	Ren et al.	P-M022	76	F	fresh PBMC	mild/moderate	convalescence	31	10X 5'	Yes	Yes	discharged	Cardiovascular diseases
S-S030	Figure 1	Ren et al.	P-S030	60	M	fresh PBMC	severe/critical	convalescence	32	10X 5'	Yes	Yes	discharged	Cardiovascular diseases, type 2 diabetes
S-M037	Figure 1	Ren et al.	P-M037	15	F	frozen PBMC	mild/moderate	convalescence	33	10X 5'	Yes	Yes	discharged	none
S-M031-1	Figure 1	Ren et al.	P-M031	29	F	fresh PBMC	mild/moderate	convalescence	34	10X 5'	Yes	Yes	discharged	none
S-S029	Figure 1	Ren et al.	P-S029	62	F	fresh PBMC	severe/critical	convalescence	34	10X 5'	Yes	Yes	discharged	Cardiovascular diseases
S-S033	Figure 1	Ren et al.	P-S033	52	M	frozen PBMC	severe/critical	convalescence	34	10X 5'	Yes	Yes	discharged	none
S-S028	Figure 1	Ren et al.	P-S028	70	M	fresh PBMC	severe/critical	convalescence	35	10X 5'	Yes	Yes	discharged	Cardiovascular diseases
S-S031	Figure 1	Ren et al.	P-S031	59	F	fresh PBMC	severe/critical	convalescence	35	10X 5'	Yes	Yes	discharged	none
S-S063	Figure 1	Ren et al.	P-S063	82	F	frozen PBMC	severe/critical	convalescence	45	10X 5'	Yes	Yes	deceased	hypertension,diabetes,coronary heart disease,cerebrovascular disease
S-M041-2	Figure S2	Ren et al.	P-M041	15	M	fresh PBMC	mild/moderate	convalescence	21	10X 5'	Yes	Yes	discharged	none
S-M025	Figure S2	Ren et al.	P-M025	73	M	frozen PBMC	mild/moderate	convalescence	22	10X 5'	Yes	Yes	discharged	none
S-M026-3	Figure S2	Ren et al.	P-M026	62	F	frozen PBMC	mild/moderate	convalescence	22	10X 5'	Yes	Yes	discharged	none
S-M039-1	Figure S2	Ren et al.	P-M039	44	F	fresh PBMC	mild/moderate	convalescence	22	10X 5'	Yes	Yes	discharged	none
S-M029	Figure S2	Ren et al.	P-M029	47	M	frozen PBMC	mild/moderate	convalescence	23	10X 5'	Yes	Yes	discharged	none
S-M036-1	Figure S2	Ren et al.	P-M036	51	M	fresh PBMC	mild/moderate	convalescence	23	10X 5'	Yes	Yes	discharged	none
S-S034	Figure S2	Ren et al.	P-S034	38	M	frozen PBMC	severe/critical	convalescence	23	10X 5'	Yes	Yes	discharged	none
S-M020	Figure S2	Ren et al.	P-M020	59	F	fresh PBMC	mild/moderate	convalescence	25	10X 5'	Yes	Yes	discharged	none
S-M040-1	Figure S2	Ren et al.	P-M040	46	M	fresh PBMC	mild/moderate	convalescence	26	10X 5'	Yes	Yes	discharged	none
S-M045	Figure S2	Ren et al.	P-M045	48	M	fresh PBMC	mild/moderate	convalescence	26	10X 5'	Yes	Yes	discharged	Hyperthyroidism
S-S032-2	Figure S2	Ren et al.	P-S032	70	M	frozen PBMC	severe/critical	convalescence	49	10X 5'	Yes	Yes	discharged	none
S-S062	Figure S2	Ren et al.	P-S062	50	M	frozen PBMC	severe/critical	convalescence	57	10X 5'	Yes	Yes	discharged	unknown
S-S067	Figure S2	Ren et al.	P-S067	69	F	frozen PBMC	severe/critical	convalescence	62	10X 5'	Yes	Yes	discharged	HBV
S-M055	Figure S2	Ren et al.	P-M055	58	M	frozen PBMC	mild/moderate	convalescence	64	10X 5'	Yes	Yes	discharged	coronary heart disease
S-S065	Figure S2	Ren et al.	P-S065	50	F	frozen PBMC	severe/critical	convalescence	65	10X 5'	Yes	Yes	discharged	diabetes
S-M051	Figure S2	Ren et al.	P-M051	70	F	frozen PBMC	mild/moderate	convalescence	66	10X 5'	Yes	Yes	discharged	hypertension
S-M053	Figure S2	Ren et al.	P-M053	43	M	frozen PBMC	mild/moderate	convalescence	66	10X 5'	Yes	Yes	discharged	tumor and gastritis
S-S068	Figure S2	Ren et al.	P-S068	72	F	frozen PBMC	severe/critical	convalescence	71	10X 5'	Yes	Yes	discharged	hypertension,coronary heart disease,diabetes
S-M050	Figure S2	Ren et al.	P-M050	50	M	frozen PBMC	mild/moderate	convalescence	74	10X 5'	Yes	Yes	discharged	unknown
S-M052	Figure S2	Ren et al.	P-M052	49	M	frozen PBMC	mild/moderate	convalescence	74	10X 5'	Yes	Yes	discharged	hypertension
S-M054	Figure S2	Ren et al.	P-M054	48	M	frozen PBMC	mild/moderate	convalescence	75	10X 5'	Yes	Yes	discharged	hypertension,coronary heart disease,HBV
S-S060	Figure S2	Ren et al.	P-S060	81	M	frozen PBMC	severe/critical	convalescence	75	10X 5'	Yes	Yes	discharged	hypertension,diabetes
S-S064	Figure S2	Ren et al.	P-S064	74	M	frozen PBMC	severe/critical	convalescence	77	10X 5'	Yes	Yes	discharged	hypertension,coronary heart disease
S-S066	Figure S2	Ren et al.	P-S066	33	F	frozen PBMC	severe/critical	convalescence	80	10X 5'	Yes	Yes	discharged	unknown

## Sheet: patient features comparison
Table S1c. Detail characteristics comparison of patients and controls
Severity group	Number of individuals or samples (Male/Female)	Median age (year)	Sample type (fresh PBMC; frozen PBMC)	Median sampling day (Days after symptom onset)	Outcome	Comorbidities
healthy control	19 (17/2)	30 (23-58)	17 fresh; 2 frozen	control	control	control
mild/moderate	16 (4/12)	34 (8-76)	4 fresh; 12 frozen	33.5 (27-47)	all discharged	16 none; 2 cardiovascular diseases
severe/critical	6 (3/3)	61 (52-82)	4 fresh; 2 frozen	34.5 (32-45)	One died, the others were discharged	2 none; 4 cardiovascular or other diseases
